# Supplementary material for: Longitudinal increases of brain metabolite levels in 5-10 year old children
Source: PLoS One. 2017 Jul 11;12(7):e0180973. doi: 10.1371/journal.pone.0180973 (PMC5507439; doi:10.1371/journal.pone.0180973)
Supplement: S1 File — The data in the supplemental file includes the absolute metabolite level data for each child in all three regions (basal ganglia, midfrontal gray matter, and peritrigonal white matter) at specific age points. In addition, the covariates used in the model are included for each child, including sex, ethnicity and metabolite level standard error. In addition, we’ve included full width half max (FWHM) and signal to noise ratio (SNR) for all data that met the inclusion criteria. Lastly, we’ve included metabolite ratios (metabolite to Cr+PCr ratio) in addition to the absolute metabolite levels. (XLSX) [file pone.0180973.s001.xlsx]

## Sheet: Sheet 1
Table 1
ID	region	age.scan	gender	arm	ethnicity	FWHM	SNR	Glu	Glu %SD	Glu/Cr+PCr	NAA	NAA %SD	NAA/Cr+PCr	GPC+PCh	GPC+PCh %SD	GPC+PCh/Cr+PCr	NAA+NAAG	NAA+NAAG %SD	NAA+NAAG/Cr+PCr	Cr+PCr	Cr+PCr %SD	Cr+PCr/Cr+PCr	Glu+Gln	Glu+Gln %SD	Glu+Gln/Cr+PCr
1	BG	8.99932	Male	HIV exposed	African	0.048	8	6.597	18	1.187	6.643	5	1.195	1.105	9	0.199	6.643	5	1.195	5.56	6	1	9.226	19	1.659
1	PWM	8.99932	Male	HIV exposed	African	0.04	8	4.62	21	1.266	6.099	7	1.671	1.157	8	0.317	6.859	5	1.879	3.651	7	1	6.977	18	1.911
1	MFGM	8.99932	Male	HIV exposed	African	0.04	7	11.425	11	1.967	7.593	8	1.307	1.016	12	0.175	7.794	6	1.342	5.809	6	1	15.86	10	2.73
2	BG	9.30322	Male	HIV exposed	African	0.032	10	8.651	10	1.506	5.087	6	0.886	1.302	6	0.227	5.512	5	0.96	5.743	4	1	11.142	11	1.94
2	PWM	7.29637	Male	HIV exposed	African	0.048	7	4.696	22	1.207	5.255	8	1.351	1.012	9	0.26	6.033	6	1.551	3.889	7	1	6.884	19	1.77
2	MFGM	7.29637	Male	HIV exposed	African	0.04	7	10.064	12	1.981	6.576	5	1.294	1.144	9	0.225	6.576	5	1.294	5.081	6	1	10.412	16	2.049
2	MFGM	9.30322	Male	HIV exposed	African	0.04	10	9.208	12	1.734	7.184	4	1.353	1.071	8	0.202	7.184	4	1.353	5.31	5	1	11.892	13	2.239
3	BG	9.27036	Male	HIV exposed	African	0.04	9	5.948	18	1.041	5.429	6	0.95	1.049	8	0.183	6.08	6	1.064	5.716	5	1	7.028	20	1.23
3	PWM	7.30732	Male	HIV exposed	African	0.032	12	6.648	13	1.325	6.612	5	1.318	0.868	8	0.173	6.858	4	1.367	5.017	5	1	7.448	14	1.485
3	MFGM	9.27036	Male	HIV exposed	African	0.048	9	10.495	12	1.898	7.028	7	1.271	0.943	10	0.171	7.137	6	1.29	5.531	6	1	13.256	14	2.397
4	BG	5.34428	Female	HIV unexposed	African	0.032	9	6.304	17	1.267	5.577	7	1.121	1.048	8	0.211	5.857	6	1.177	4.976	5	1	7.729	18	1.553
4	BG	7.24162	Female	HIV unexposed	African	0.032	8	7.45	14	1.342	5.235	8	0.943	1.219	8	0.22	5.989	6	1.079	5.55	5	1	11.737	13	2.115
4	PWM	5.34428	Female	HIV unexposed	African	0.032	8	5.458	16	1.568	5.524	7	1.587	1.257	8	0.361	5.933	5	1.705	3.48	8	1	6.868	17	1.973
4	PWM	7.24162	Female	HIV unexposed	African	0.032	8	4.048	24	1.232	5.317	7	1.618	1.23	8	0.374	5.353	7	1.629	3.285	8	1	4.215	32	1.283
4	MFGM	5.34428	Female	HIV unexposed	African	0.024	9	8.558	13	1.382	6.845	5	1.105	1.622	7	0.262	7.446	5	1.202	6.194	5	1	11.003	14	1.776
4	MFGM	7.24162	Female	HIV unexposed	African	0.024	14	8.111	11	1.469	6.944	5	1.258	1.356	7	0.246	6.961	4	1.261	5.52	5	1	10.105	11	1.831
5	BG	5.54689	Male	HIV unexposed	African	0.032	11	8.08	12	1.385	5.953	6	1.02	1.104	7	0.189	5.995	5	1.027	5.836	4	1	9.718	14	1.665
5	BG	9.13073	Male	HIV unexposed	African	0.04	9	8.885	10	1.518	6.058	7	1.035	1.088	8	0.186	7.209	5	1.232	5.853	5	1	10.973	10	1.875
5	PWM	5.54689	Male	HIV unexposed	African	0.032	10	4.643	16	1.451	4.882	5	1.525	1.184	6	0.37	4.882	5	1.525	3.201	6	1	5.945	17	1.857
5	PWM	7.34292	Male	HIV unexposed	African	0.04	8	5.292	18	1.456	5.875	7	1.617	1.209	7	0.333	6.147	5	1.692	3.634	7	1	6.351	19	1.748
5	PWM	9.13073	Male	HIV unexposed	African	0.032	7	6.607	14	1.614	5.766	7	1.408	1.164	8	0.284	6.805	5	1.662	4.095	7	1	8.886	12	2.17
5	MFGM	5.54689	Male	HIV unexposed	African	0.032	9	6.844	14	1.408	5.287	6	1.088	1.082	8	0.223	5.698	6	1.172	4.86	5	1	7.992	16	1.645
5	MFGM	7.34292	Male	HIV unexposed	African	0.04	9	8.495	13	1.632	7.091	6	1.362	0.939	10	0.18	8.016	5	1.54	5.205	6	1	10.43	14	2.004
5	MFGM	9.13073	Male	HIV unexposed	African	0.04	9	10.985	10	2.031	7.413	7	1.371	0.942	11	0.174	8.031	5	1.485	5.408	6	1	12.493	10	2.31
6	BG	7.38946	Male	HIV unexposed	Coloured	0.04	8	8.601	13	1.487	5.539	8	0.958	1.077	9	0.186	6.301	6	1.089	5.785	5	1	12.913	13	2.232
6	BG	9.11157	Male	HIV unexposed	Coloured	0.048	7	7.225	15	1.364	6.644	5	1.254	0.963	11	0.182	6.644	5	1.254	5.298	6	1	11.904	13	2.247
6	PWM	7.38946	Male	HIV unexposed	Coloured	0.032	9	5.086	15	1.57	5.286	5	1.632	1.106	7	0.341	5.286	5	1.632	3.239	7	1	8.387	12	2.589
6	PWM	9.11157	Male	HIV unexposed	Coloured	0.024	8	7.053	13	1.955	6.25	5	1.732	1.176	8	0.326	6.25	5	1.732	3.608	8	1	8.774	12	2.432
6	MFGM	7.38946	Male	HIV unexposed	Coloured	0.024	13	9.938	8	1.831	6.721	6	1.238	0.926	8	0.171	7.425	4	1.368	5.429	5	1	12.335	9	2.272
6	MFGM	9.11157	Male	HIV unexposed	Coloured	0.032	9	9.796	11	1.697	7.359	7	1.275	1.008	10	0.175	8.01	4	1.387	5.774	6	1	11.589	11	2.007
7	BG	5.56331	Male	HIV unexposed	Coloured	0.032	9	8.037	12	1.317	5.563	6	0.912	1.098	7	0.18	5.978	5	0.979	6.103	4	1	9.551	14	1.565
7	BG	7.29363	Male	HIV unexposed	Coloured	0.048	8	7.497	15	1.851	5.358	5	1.323	1.226	7	0.303	5.358	5	1.323	4.05	6	1	8.828	18	2.18
7	PWM	5.56331	Male	HIV unexposed	Coloured	0.04	10	5.221	16	1.455	6.789	6	1.891	1.33	7	0.371	7.183	4	2.001	3.59	7	1	6.272	18	1.747
7	PWM	9.10883	Male	HIV unexposed	Coloured	0.055	7	6.273	19	1.666	7.694	8	2.043	1.212	9	0.322	7.711	5	2.048	3.766	8	1	8.028	21	2.132
7	MFGM	5.56331	Male	HIV unexposed	Coloured	0.032	12	8.941	12	1.565	7.121	5	1.247	1.114	8	0.195	7.716	5	1.351	5.712	5	1	10.124	14	1.772
7	MFGM	7.29363	Male	HIV unexposed	Coloured	0.04	9	7.948	15	1.88	6.377	5	1.508	0.947	10	0.224	6.377	5	1.508	4.228	6	1	10.25	16	2.425
7	MFGM	9.10883	Male	HIV unexposed	Coloured	0.04	10	8.928	12	1.588	7.326	6	1.304	0.925	10	0.165	7.785	5	1.385	5.62	5	1	10.565	14	1.88
8	MFGM	7.30185	Female	HIV unexposed	Coloured	0.04	8	7.388	18	1.456	6.886	5	1.357	1.063	10	0.21	6.886	5	1.357	5.073	6	1	8.5	21	1.676
8	MFGM	9.13895	Female	HIV unexposed	Coloured	0.032	9	9.151	12	1.591	6.419	6	1.116	1.224	9	0.213	7.708	5	1.34	5.751	6	1	13.211	11	2.297
9	BG	6.18207	Male	HIV unexposed	Coloured	0.04	11	7.849	11	1.318	6.017	6	1.01	1.043	7	0.175	6.313	5	1.06	5.956	4	1	9.398	13	1.578
9	PWM	6.18207	Male	HIV unexposed	Coloured	0.04	9	4.724	14	1.699	4.702	6	1.692	1.19	6	0.428	4.709	5	1.694	2.78	7	1	5.577	15	2.006
9	MFGM	6.18207	Male	HIV unexposed	Coloured	0.032	12	9.304	10	1.708	7.213	5	1.324	1.253	7	0.23	7.253	5	1.331	5.448	5	1	11.629	11	2.135
10	BG	5.31964	Male	HIV unexposed	Coloured	0.04	10	8.201	12	1.457	5.302	6	0.942	0.976	8	0.173	5.567	6	0.989	5.629	5	1	9.683	13	1.72
10	BG	7.24983	Male	HIV unexposed	Coloured	0.04	8	8.349	12	1.351	5.132	7	0.83	1.051	8	0.17	6.041	5	0.977	6.181	4	1	11.588	12	1.875
10	BG	9.20465	Male	HIV unexposed	Coloured	0.048	7	5.407	22	0.911	5.135	8	0.865	0.972	10	0.164	5.577	7	0.939	5.938	5	1	9.373	19	1.579
10	PWM	5.31964	Male	HIV unexposed	Coloured	0.04	9	6.17	16	1.689	5.885	5	1.611	0.953	9	0.261	5.885	5	1.611	3.652	7	1	6.51	21	1.782
10	PWM	7.24983	Male	HIV unexposed	Coloured	0.048	8	4.691	21	1.371	5.282	5	1.544	1.128	7	0.33	5.282	5	1.544	3.421	7	1	5.014	26	1.466
10	PWM	9.20465	Male	HIV unexposed	Coloured	0.032	10	6.302	11	1.573	5.43	6	1.356	0.984	8	0.246	6.584	4	1.644	4.005	6	1	7.738	11	1.932
10	MFGM	5.31964	Male	HIV unexposed	Coloured	0.016	10	9.31	12	1.79	6.556	7	1.26	1.227	8	0.236	7.223	5	1.389	5.201	6	1	11.392	12	2.19
10	MFGM	7.24983	Male	HIV unexposed	Coloured	0.024	10	9.805	11	1.543	6.938	6	1.092	1.005	9	0.158	7.741	5	1.219	6.353	5	1	12.303	12	1.937
10	MFGM	9.20465	Male	HIV unexposed	Coloured	0.04	10	9.423	12	1.615	6.939	5	1.19	1.072	8	0.184	6.939	5	1.19	5.833	5	1	12.972	12	2.224
11	BG	5.67283	Female	HIV unexposed	Coloured	0.032	12	7.696	11	1.304	5.631	5	0.954	1.024	7	0.173	6.262	4	1.061	5.903	4	1	11.202	10	1.898
11	BG	7.21424	Female	HIV unexposed	Coloured	0.04	9	9.586	10	1.599	6.044	6	1.008	1.116	8	0.186	6.843	5	1.141	5.996	4	1	12.624	11	2.105
11	BG	9.20465	Female	HIV unexposed	Coloured	0.04	8	8.356	13	1.462	5.861	6	1.025	1.107	8	0.194	6.555	5	1.147	5.716	5	1	11.089	13	1.94
11	PWM	5.67283	Female	HIV unexposed	Coloured	0.032	11	5.784	13	1.825	5.525	5	1.744	0.903	8	0.285	5.94	4	1.875	3.169	6	1	7.295	14	2.302
11	PWM	7.21424	Female	HIV unexposed	Coloured	0.055	8	3.644	25	1.413	5.862	4	2.274	1.194	6	0.463	5.862	4	2.274	2.578	8	1	6.655	18	2.582
11	MFGM	5.67283	Female	HIV unexposed	Coloured	0.032	13	9.016	10	1.694	6.389	6	1.2	0.876	9	0.165	6.754	4	1.269	5.324	5	1	10.869	11	2.042
11	MFGM	7.21424	Female	HIV unexposed	Coloured	0.032	9	10.135	10	1.909	6.928	7	1.305	1.078	9	0.203	7.389	5	1.391	5.31	6	1	10.135	10	1.909
11	MFGM	9.20465	Female	HIV unexposed	Coloured	0.032	12	8.711	11	1.418	7.926	6	1.29	1.115	8	0.181	8.164	4	1.329	6.143	4	1	11.126	12	1.811
12	BG	7.45243	Male	HIV unexposed	African	0.048	7	6.766	16	1.138	5.953	8	1.001	1.25	8	0.21	5.964	6	1.003	5.947	5	1	8.572	17	1.442
12	PWM	7.45243	Male	HIV unexposed	African	0.04	10	7.429	12	1.789	5.831	4	1.404	0.778	9	0.187	5.831	4	1.404	4.153	5	1	8.755	14	2.108
12	MFGM	7.45243	Male	HIV unexposed	African	0.048	7	9.366	17	2.014	6.707	6	1.442	0.96	12	0.206	6.707	6	1.442	4.652	7	1	10.392	21	2.234
13	BG	7.3128	Male	HIV unexposed	Coloured	0.04	9	8.468	11	1.483	5.482	7	0.96	0.971	8	0.17	5.95	5	1.042	5.71	4	1	11.413	11	1.999
13	PWM	5.20465	Male	HIV unexposed	Coloured	0.032	10	5.205	14	1.37	4.816	6	1.268	1.062	7	0.28	5.487	4	1.445	3.798	5	1	5.992	16	1.578
13	PWM	7.3128	Male	HIV unexposed	Coloured	0.032	8	4.911	16	1.44	5.133	7	1.505	1.223	7	0.359	5.686	5	1.667	3.41	7	1	7.497	14	2.198
13	MFGM	5.20465	Male	HIV unexposed	Coloured	0.024	12	7.151	11	1.578	5.248	6	1.158	0.899	8	0.198	5.699	5	1.257	4.532	5	1	7.729	13	1.705
13	MFGM	7.3128	Male	HIV unexposed	Coloured	0.032	10	10.206	9	1.953	6.218	4	1.19	0.965	8	0.185	6.218	4	1.19	5.225	5	1	11.104	11	2.125
14	BG	6.16564	Male	HIV unexposed	Coloured	0.032	9	8.198	12	1.291	5.785	7	0.911	1.083	9	0.171	6.553	5	1.032	6.348	5	1	11.217	12	1.767
14	PWM	6.16564	Male	HIV unexposed	Coloured	0.024	11	3.933	17	1.09	5.418	6	1.501	1.207	6	0.334	5.791	4	1.604	3.61	6	1	4.778	17	1.323
14	MFGM	6.16564	Male	HIV unexposed	Coloured	0.032	11	10.298	10	1.939	7.496	5	1.412	1.058	8	0.199	7.85	5	1.478	5.31	5	1	12.679	11	2.388
15	PWM	5.20465	Female	HIV exposed	African	0.032	11	4.429	14	1.306	5.421	6	1.599	1.123	6	0.331	5.799	4	1.711	3.39	6	1	5.667	16	1.672
15	MFGM	5.20465	Female	HIV exposed	African	0.024	15	9.683	9	1.757	6.305	5	1.144	1.119	7	0.203	7.015	4	1.273	5.511	4	1	11.193	9	2.031
16	MFGM	9.16906	Female	HIV unexposed	Coloured	0.04	7	11.2	13	2.333	6.635	10	1.382	0.78	15	0.163	7.404	6	1.543	4.799	8	1	13.912	16	2.899
17	BG	5.50034	Female	HIV exposed	African	0.032	10	8.277	11	1.509	4.717	6	0.86	1.067	7	0.195	5.215	5	0.951	5.485	4	1	9.738	13	1.775
17	PWM	5.50034	Female	HIV exposed	African	0.04	8	3.404	22	1.011	4.753	6	1.412	1.081	7	0.321	5.056	5	1.502	3.367	6	1	3.99	25	1.185
17	PWM	7.14579	Female	HIV exposed	African	0.04	7	4.936	17	1.642	4.65	7	1.547	1.076	7	0.358	5.086	6	1.692	3.005	8	1	5.8	18	1.93
17	MFGM	5.50034	Female	HIV exposed	African	0.024	12	7.74	12	1.536	5.903	6	1.171	1.084	7	0.215	6.292	5	1.248	5.04	5	1	10.362	12	2.056
17	MFGM	7.14579	Female	HIV exposed	African	0.048	8	9.886	12	1.661	6.421	5	1.079	1.487	7	0.25	6.421	5	1.079	5.951	5	1	13.607	13	2.287
17	MFGM	9.36619	Female	HIV exposed	African	0.032	9	8.513	12	1.477	6.488	7	1.125	1.107	9	0.192	6.861	5	1.19	5.765	5	1	10.098	14	1.752
18	BG	6.30801	Female	HIV unexposed	Coloured	0.032	11	9.415	9	1.493	5.219	5	0.828	0.894	8	0.142	5.223	5	0.828	6.305	4	1	11.795	10	1.871
18	PWM	6.30801	Female	HIV unexposed	Coloured	0.024	12	5.402	12	1.464	5.864	6	1.589	0.902	7	0.245	6.129	4	1.661	3.69	6	1	7.185	13	1.947
18	MFGM	6.30801	Female	HIV unexposed	Coloured	0.024	15	8.194	10	1.498	6.375	5	1.165	1.032	7	0.189	6.602	4	1.207	5.47	4	1	9.48	11	1.733
19	BG	5.23751	Male	HIV unexposed	Coloured	0.032	10	8.933	10	1.594	5.261	6	0.939	1.192	6	0.213	5.636	5	1.006	5.604	4	1	11.688	11	2.086
19	BG	7.28816	Male	HIV unexposed	Coloured	0.04	9	8.734	12	1.458	5.596	7	0.934	1.072	8	0.179	6.114	5	1.02	5.992	5	1	13.47	11	2.248
19	BG	9.19644	Male	HIV unexposed	Coloured	0.032	9	7.658	14	1.35	5.591	7	0.985	1.161	8	0.205	5.941	6	1.047	5.674	5	1	12.426	13	2.19
19	PWM	5.23751	Male	HIV unexposed	Coloured	0.032	9	7.383	10	1.974	5.381	6	1.439	1.4	6	0.374	6.046	5	1.617	3.74	6	1	7.826	12	2.093
19	PWM	7.28816	Male	HIV unexposed	Coloured	0.055	7	5.654	20	1.676	5.84	8	1.731	0.988	9	0.293	6.208	6	1.84	3.374	8	1	7.723	21	2.289
19	MFGM	5.23751	Male	HIV unexposed	Coloured	0.032	12	8.016	10	1.678	5.701	6	1.193	1.139	7	0.238	6.252	5	1.309	4.777	5	1	9.205	11	1.927
19	MFGM	7.28816	Male	HIV unexposed	Coloured	0.032	12	9.157	9	1.644	6.473	5	1.162	1.186	7	0.213	7.006	4	1.258	5.57	5	1	11.855	9	2.128
19	MFGM	9.19644	Male	HIV unexposed	Coloured	0.032	10	7.596	13	1.523	5.999	6	1.203	1.007	8	0.202	6.723	5	1.348	4.986	5	1	9.634	13	1.932
20	BG	5.66188	Male	HIV unexposed	Coloured	0.04	9	9.824	11	1.56	6.044	5	0.96	1.377	7	0.219	6.044	5	0.96	6.298	5	1	13.066	12	2.075
20	PWM	5.66188	Male	HIV unexposed	Coloured	0.032	10	5.849	12	1.587	5.976	6	1.622	1.356	6	0.368	6.689	4	1.815	3.685	6	1	5.849	12	1.587
20	MFGM	5.66188	Male	HIV unexposed	Coloured	0.024	15	9.181	10	1.572	7.247	5	1.241	1.008	8	0.173	7.312	4	1.252	5.842	4	1	11.058	11	1.893
21	PWM	7.10198	Female	HIV unexposed	Coloured	0.04	7	4.675	23	1.366	5.698	6	1.665	0.995	9	0.291	5.976	6	1.746	3.422	8	1	7.156	20	2.091
21	MFGM	7.10198	Female	HIV unexposed	Coloured	0.04	9	11.221	12	1.884	6.836	7	1.148	1.143	9	0.192	7.55	5	1.268	5.955	5	1	11.504	15	1.932
22	BG	7.12936	Female	HIV exposed	African	0.04	9	8.069	13	1.338	5.554	7	0.921	1.025	8	0.17	6.043	5	1.002	6.03	5	1	10.341	13	1.715
22	PWM	7.12936	Female	HIV exposed	African	0.04	10	7.25	12	1.645	6.822	6	1.548	0.946	8	0.215	7.534	4	1.71	4.406	6	1	7.25	12	1.645
23	BG	6.27515	Male	HIV unexposed	Coloured	0.032	11	9.159	10	1.544	5.106	6	0.861	1.161	7	0.196	5.414	5	0.913	5.932	4	1	11.606	11	1.957
23	BG	9.04038	Male	HIV unexposed	Coloured	0.055	7	7.011	17	1.419	5.624	11	1.139	1.188	10	0.24	6.323	6	1.28	4.94	7	1	12.776	13	2.587
23	PWM	6.27515	Male	HIV unexposed	Coloured	0.032	11	5.053	15	1.481	5.832	5	1.709	1.35	6	0.396	6.238	4	1.828	3.412	6	1	5.61	18	1.644
23	PWM	9.04038	Male	HIV unexposed	Coloured	0.032	10	5.993	13	1.505	6.229	6	1.565	1.115	7	0.28	6.544	5	1.644	3.982	6	1	8.153	14	2.048
23	MFGM	6.27515	Male	HIV unexposed	Coloured	0.024	12	9.728	10	1.825	6.073	4	1.139	1.136	7	0.213	6.073	4	1.139	5.331	5	1	11.565	11	2.169
23	MFGM	9.04038	Male	HIV unexposed	Coloured	0.024	10	10.423	10	1.862	6.598	6	1.179	1.262	8	0.225	7.019	5	1.254	5.597	6	1	13.619	10	2.433
24	BG	7.31006	Female	HIV exposed	African	0.04	8	7.328	13	1.153	5.573	7	0.877	1.088	7	0.171	6.228	5	0.98	6.355	4	1	10.812	12	1.701
24	BG	9.08693	Female	HIV exposed	African	0.055	7	5.508	22	0.959	5.457	9	0.95	1.048	10	0.183	5.947	7	1.035	5.744	6	1	8.746	20	1.523
24	PWM	7.31006	Female	HIV exposed	African	0.055	8	4.27	24	1.071	6.991	5	1.754	0.829	11	0.208	6.991	5	1.754	3.987	7	1	4.601	31	1.154
24	MFGM	7.31006	Female	HIV exposed	African	0.032	10	9.329	11	1.655	7.71	6	1.368	1.209	8	0.214	7.837	5	1.39	5.638	6	1	10.983	13	1.948
24	MFGM	9.08693	Female	HIV exposed	African	0.063	7	8.209	13	1.566	6.17	10	1.177	1.092	11	0.208	6.993	5	1.334	5.243	7	1	11.748	12	2.241
25	BG	5.30322	Female	HIV exposed	African	0.024	11	7.691	11	1.145	5.36	6	0.798	1.21	6	0.18	5.513	5	0.821	6.718	4	1	8.653	14	1.288
25	PWM	5.30322	Female	HIV exposed	African	0.032	10	6.697	14	1.481	6.653	6	1.471	1.063	8	0.235	6.94	5	1.534	4.523	6	1	7.015	18	1.551
25	MFGM	5.30322	Female	HIV exposed	African	0.032	12	9.848	10	1.784	6.429	6	1.165	1.176	7	0.213	6.627	5	1.201	5.52	5	1	10.709	13	1.94
26	BG	7.40589	Male	HIV exposed	African	0.032	8	7.98	12	1.311	5.313	7	0.873	1.188	7	0.195	6.238	5	1.025	6.086	5	1	9.922	13	1.63
26	BG	9.4976	Male	HIV exposed	African	0.04	8	9.955	12	1.52	5.97	7	0.912	1.16	8	0.177	6.468	6	0.988	6.548	4	1	11.528	15	1.76
26	PWM	7.40589	Male	HIV exposed	African	0.04	8	5.515	15	1.853	5.328	9	1.79	1.279	7	0.43	5.977	5	2.008	2.976	8	1	9.36	11	3.145
26	MFGM	7.40589	Male	HIV exposed	African	0.04	7	7.628	15	1.49	6.033	8	1.178	1.254	8	0.245	7.154	5	1.397	5.12	6	1	10.498	14	2.051
26	MFGM	9.4976	Male	HIV exposed	African	0.032	12	10.465	12	1.565	8.615	4	1.288	1.092	9	0.163	8.615	4	1.288	6.688	5	1	13.143	13	1.965
27	BG	6.04791	Male	HIV exposed	African	0.04	9	8.657	11	1.36	5.322	6	0.836	1.365	6	0.214	5.784	5	0.908	6.366	4	1	11.74	11	1.844
27	BG	7.29363	Male	HIV exposed	African	0.04	9	6.484	16	1.057	5.906	6	0.963	1.237	7	0.202	5.906	6	0.963	6.133	5	1	9.657	15	1.575
27	PWM	6.04791	Male	HIV exposed	African	0.032	9	5.504	17	1.216	6.216	6	1.373	1.235	7	0.273	6.297	5	1.391	4.526	6	1	5.504	17	1.216
27	PWM	7.29363	Male	HIV exposed	African	0.04	8	5.721	15	1.287	5.629	6	1.266	1.207	7	0.271	6.307	5	1.419	4.445	5	1	8.128	14	1.829
27	MFGM	6.04791	Male	HIV exposed	African	0.032	8	8.215	11	1.682	4.346	7	0.89	1.338	6	0.274	5.158	5	1.056	4.883	5	1	10.199	11	2.089
27	MFGM	7.29363	Male	HIV exposed	African	0.04	9	9.202	11	1.648	6.163	6	1.104	1.228	7	0.22	6.467	5	1.158	5.584	5	1	11.707	11	2.097
28	BG	7.26626	Male	HIV exposed	Coloured	0.048	9	8.285	12	1.308	6.13	7	0.967	1.21	7	0.191	6.356	5	1.003	6.336	4	1	11.394	13	1.798
28	BG	9.3744	Male	HIV exposed	Coloured	0.04	9	9.847	12	1.71	5.55	6	0.964	1.216	7	0.211	6.202	6	1.077	5.76	5	1	12.305	13	2.136
28	PWM	5.05681	Male	HIV exposed	Coloured	0.04	9	5.532	11	1.394	5.235	6	1.319	1.458	5	0.368	5.868	4	1.479	3.967	6	1	5.532	11	1.394
28	PWM	7.26626	Male	HIV exposed	Coloured	0.04	8	5.14	15	1.538	5.532	7	1.655	1.208	7	0.361	5.944	5	1.778	3.342	7	1	7.927	11	2.372
28	MFGM	7.26626	Male	HIV exposed	Coloured	0.04	12	8.282	10	1.499	6.521	6	1.18	1.142	7	0.207	7	4	1.267	5.525	4	1	11.613	9	2.102
28	MFGM	9.3744	Male	HIV exposed	Coloured	0.024	11	9.299	11	1.408	7.135	6	1.08	1.097	8	0.166	7.238	5	1.096	6.604	5	1	12.407	11	1.879
29	BG	7.18138	Female	HIV exposed	African	0.055	7	8.696	13	1.252	5.657	5	0.814	1.369	7	0.197	5.657	5	0.814	6.947	4	1	12.81	13	1.844
30	BG	7.11567	Male	HIV exposed	African	0.032	10	8.592	11	1.403	5.778	6	0.943	1.446	6	0.236	6.873	4	1.122	6.126	4	1	10.036	12	1.638
30	PWM	5.12252	Male	HIV exposed	African	0.032	10	4.795	17	1.487	4.99	6	1.548	1.296	6	0.402	5.175	6	1.605	3.223	7	1	5.663	19	1.757
30	MFGM	7.11567	Male	HIV exposed	African	0.032	10	9.751	10	1.791	6.623	6	1.217	1.066	9	0.196	7.049	5	1.295	5.443	6	1	13.554	10	2.49
31	PWM	7.24162	Male	HIV exposed	African	0.048	8	4.75	19	1.32	5.998	5	1.666	1.234	7	0.343	5.998	5	1.666	3.599	7	1	5.076	23	1.41
31	MFGM	7.24162	Male	HIV exposed	African	0.032	9	9.636	11	1.907	5.991	7	1.186	1.086	9	0.215	6.398	5	1.266	5.053	6	1	12.369	11	2.448
32	BG	5.07871	Female	HIV exposed	African	0.032	10	9.182	10	1.491	5.29	5	0.859	1.194	7	0.194	5.905	5	0.959	6.158	4	1	11.747	11	1.908
32	BG	7.15674	Female	HIV exposed	African	0.032	9	8.211	12	1.295	6.057	6	0.955	1.184	7	0.187	6.28	5	0.991	6.34	4	1	9.437	14	1.489
32	PWM	5.07871	Female	HIV exposed	African	0.04	11	5.698	13	1.558	5.97	6	1.633	0.966	8	0.264	6.319	4	1.728	3.656	6	1	6.125	16	1.675
32	MFGM	5.07871	Female	HIV exposed	African	0.032	10	12.953	8	2.106	6.848	6	1.114	1.278	8	0.208	7.363	5	1.197	6.149	5	1	15.103	8	2.456
32	MFGM	7.15674	Female	HIV exposed	African	0.04	10	10.029	11	1.893	6.497	6	1.226	1.158	8	0.219	6.929	5	1.308	5.298	5	1	11.542	13	2.179
32	MFGM	9.0486	Female	HIV exposed	African	0.032	13	9.852	10	1.738	7.844	6	1.384	1.142	8	0.201	7.883	4	1.391	5.669	5	1	13.305	11	2.347
33	BG	5.0705	Male	HIV exposed	African	0.024	11	8.361	11	1.364	6.175	5	1.007	1.089	7	0.178	6.19	5	1.01	6.131	4	1	10.603	11	1.729
33	PWM	5.0705	Male	HIV exposed	African	0.032	10	3.732	19	1.064	5.569	6	1.588	1.13	7	0.322	5.965	5	1.7	3.508	7	1	5.401	17	1.54
33	PWM	7.19233	Male	HIV exposed	African	0.032	9	5.972	14	1.589	6.141	7	1.634	0.997	8	0.265	6.587	5	1.752	3.759	6	1	8.255	13	2.196
33	PWM	9.08693	Male	HIV exposed	African	0.032	9	7.163	11	1.842	5.93	6	1.525	1.038	8	0.267	6.524	5	1.677	3.89	6	1	8.095	11	2.081
33	MFGM	5.0705	Male	HIV exposed	African	0.024	9	9.518	12	1.961	6.008	7	1.238	0.971	10	0.2	6.609	6	1.361	4.855	6	1	11.714	13	2.413
33	MFGM	7.19233	Male	HIV exposed	African	0.04	8	8.561	13	1.51	6.331	7	1.117	1.158	8	0.204	6.628	5	1.169	5.67	5	1	11.622	13	2.05
33	MFGM	9.08693	Male	HIV exposed	African	0.032	8	9.097	15	1.79	6.781	7	1.334	1.318	9	0.259	6.927	6	1.363	5.082	7	1	9.98	18	1.964
34	BG	6.11088	Male	HIV exposed	African	0.04	8	6.716	14	1.298	4.734	6	0.915	1.09	7	0.211	5.231	6	1.011	5.175	5	1	8.385	16	1.62
34	PWM	6.11088	Male	HIV exposed	African	0.032	10	3.66	16	1.261	4.755	6	1.638	1.23	5	0.424	5.437	4	1.873	2.902	6	1	5.022	15	1.73
34	MFGM	6.11088	Male	HIV exposed	African	0.024	13	8.779	10	1.522	6.418	5	1.113	1.002	8	0.174	6.815	5	1.182	5.768	5	1	10.491	11	1.819
35	BG	5.2512	Male	HIV exposed	African	0.032	12	6.716	12	1.142	5.759	5	0.979	1.272	6	0.216	5.954	5	1.012	5.883	4	1	8.98	12	1.527
35	PWM	5.2512	Male	HIV exposed	African	0.024	12	6.369	11	1.462	6.701	6	1.538	1.113	7	0.255	6.855	4	1.573	4.357	5	1	7.728	11	1.774
36	BG	5.14442	Female	HIV exposed	African	0.032	10	7.134	12	1.239	6.14	6	1.066	1.166	7	0.203	6.71	4	1.166	5.758	4	1	8.932	12	1.551
36	PWM	5.14442	Female	HIV exposed	African	0.024	10	5.167	14	1.546	5.82	7	1.741	1.153	7	0.345	6.14	4	1.837	3.342	7	1	7.208	13	2.157
36	MFGM	5.14442	Female	HIV exposed	African	0.032	10	8.744	11	1.675	6.514	6	1.247	1.047	8	0.2	7.137	5	1.367	5.222	5	1	10.42	13	1.995
37	BG	5.67283	Female	HIV exposed	African	0.04	10	9.074	12	1.696	5.328	6	0.996	1.12	8	0.209	5.368	6	1.004	5.349	5	1	11.84	13	2.213
37	BG	7.14579	Female	HIV exposed	African	0.063	7	5.74	19	1.117	6.003	5	1.168	1.09	8	0.212	6.003	5	1.168	5.138	5	1	7.882	19	1.534
37	PWM	5.67283	Female	HIV exposed	African	0.032	10	4.48	15	1.358	5.331	6	1.616	1.097	7	0.333	6.201	4	1.88	3.299	7	1	5.284	17	1.602
37	PWM	7.14579	Female	HIV exposed	African	0.032	8	5.276	16	1.553	5.103	7	1.502	1.033	9	0.304	5.749	5	1.693	3.397	7	1	7.682	14	2.262
37	MFGM	5.67283	Female	HIV exposed	African	0.024	11	9.014	10	1.802	6.276	6	1.255	1.084	8	0.217	6.794	5	1.358	5.002	5	1	11.165	11	2.232
37	MFGM	7.14579	Female	HIV exposed	African	0.024	8	9.606	13	1.628	6.703	7	1.136	1.355	9	0.23	7.258	6	1.23	5.901	6	1	12.026	13	2.038
38	BG	6.11636	Female	HIV exposed	African	0.04	7	8.03	12	1.219	4.409	11	0.669	1.31	7	0.199	6.472	5	0.982	6.588	5	1	11.115	13	1.687
38	BG	7.11294	Female	HIV exposed	African	0.04	9	9.201	12	1.523	5.048	6	0.836	1.044	8	0.173	5.193	6	0.859	6.042	5	1	11.455	12	1.896
38	PWM	6.11636	Female	HIV exposed	African	0.048	7	5.854	14	1.619	5.071	8	1.403	1.198	6	0.331	5.937	5	1.642	3.615	7	1	6.981	16	1.931
38	PWM	7.11294	Female	HIV exposed	African	0.04	9	6.622	12	1.625	5.457	6	1.339	0.972	8	0.239	6.179	5	1.516	4.076	6	1	8.482	11	2.081
38	MFGM	6.11636	Female	HIV exposed	African	0.048	9	11.074	11	2.083	6.719	5	1.264	0.968	9	0.182	6.719	5	1.264	5.317	5	1	12.713	13	2.391
38	MFGM	7.11294	Female	HIV exposed	African	0.048	8	9.082	15	1.768	6.145	8	1.196	1.09	9	0.212	6.48	7	1.262	5.137	6	1	10.179	20	1.982
39	BG	7.07187	Male	HIV exposed	African	0.04	8	6.399	16	1.142	6.239	7	1.113	1.049	8	0.187	6.308	5	1.126	5.603	5	1	9.408	15	1.679
39	PWM	5.64271	Male	HIV exposed	African	0.024	13	7.052	10	1.653	5.928	5	1.389	0.879	8	0.206	6.564	4	1.538	4.267	5	1	8.478	11	1.987
39	PWM	7.07187	Male	HIV exposed	African	0.048	7	5.086	19	1.531	5.563	8	1.674	1.052	8	0.317	5.855	6	1.762	3.322	8	1	5.086	19	1.531
39	MFGM	7.07187	Male	HIV exposed	African	0.032	9	7.38	14	1.449	6.704	6	1.316	0.966	9	0.19	7.402	5	1.453	5.093	5	1	7.505	17	1.473
40	BG	7.0089	Female	HIV exposed	African	0.04	8	6.715	15	1.122	6.118	7	1.022	1.139	8	0.19	6.924	5	1.156	5.988	5	1	8.528	16	1.424
41	BG	7.36208	Male	HIV exposed	African	0.04	7	9.571	13	1.467	5.05	8	0.774	1.395	8	0.214	5.123	7	0.786	6.522	5	1	13.139	13	2.015
41	PWM	7.36208	Male	HIV exposed	African	0.024	11	4.929	16	1.25	5.872	5	1.489	1.263	7	0.32	5.872	5	1.489	3.942	6	1	6.753	15	1.713
41	MFGM	7.36208	Male	HIV exposed	African	0.032	9	9.516	10	1.578	5.689	6	0.943	1.327	7	0.22	5.931	6	0.984	6.029	5	1	11.396	12	1.89
42	PWM	6.52156	Female	HIV exposed	African	0.04	12	7.628	11	1.804	6.125	4	1.449	0.767	9	0.181	6.125	4	1.449	4.228	5	1	7.764	14	1.836
43	BG	9.07324	Male	HIV exposed	African	0.048	7	7.816	15	1.178	5.363	8	0.808	1.341	7	0.202	5.954	6	0.897	6.636	5	1	12.263	14	1.848
43	PWM	7.37029	Male	HIV exposed	African	0.04	7	6.095	16	1.84	5.396	9	1.629	1.195	8	0.361	5.74	6	1.733	3.312	8	1	6.095	16	1.84
43	MFGM	7.37029	Male	HIV exposed	African	0.032	9	9.295	11	1.664	5.478	7	0.98	1.133	8	0.203	6.473	5	1.159	5.588	5	1	9.36	14	1.675
43	MFGM	9.07324	Male	HIV exposed	African	0.071	7	11.788	11	1.783	7.268	11	1.099	1.249	13	0.189	9.198	5	1.391	6.611	7	1	14.312	13	2.165
44	BG	7.70157	Female	HIV unexposed	African	0.048	7	5.867	18	1.072	5.246	9	0.959	1.133	8	0.207	5.645	6	1.032	5.472	5	1	10.485	14	1.916
44	BG	9.04312	Female	HIV unexposed	African	0.055	7	3.579	34	0.583	7.034	5	1.145	1.228	8	0.2	7.034	5	1.145	6.141	5	1	6.968	25	1.135
44	PWM	7.70157	Female	HIV unexposed	African	0.04	7	4.164	20	1.274	4.706	7	1.439	1.323	7	0.405	5.633	5	1.723	3.269	7	1	4.818	19	1.474
44	PWM	9.04312	Female	HIV unexposed	African	0.04	7	4.076	20	1.052	4.754	7	1.227	1.319	6	0.341	5.393	5	1.392	3.874	6	1	5.559	17	1.435
44	MFGM	7.70157	Female	HIV unexposed	African	0.04	8	8.771	15	1.574	7.651	7	1.373	0.861	12	0.154	7.924	5	1.422	5.573	6	1	10.35	18	1.857
44	MFGM	9.04312	Female	HIV unexposed	African	0.048	8	10.093	14	1.708	7.24	8	1.225	1.016	11	0.172	7.384	6	1.25	5.909	6	1	13.038	16	2.206
45	BG	5.37988	Female	HIV exposed	African	0.032	9	8.298	13	1.4	5.933	6	1.001	1.017	8	0.171	5.951	6	1.004	5.929	5	1	10.421	14	1.758
45	BG	7.06913	Female	HIV exposed	African	0.04	10	7.893	15	1.303	6.76	6	1.116	0.943	9	0.156	6.999	5	1.155	6.057	5	1	10.479	16	1.73
45	PWM	5.37988	Female	HIV exposed	African	0.04	8	5.07	18	1.51	5.19	7	1.546	0.982	9	0.293	5.687	6	1.694	3.357	8	1	6.103	19	1.818
45	MFGM	5.37988	Female	HIV exposed	African	0.032	7	11.374	11	1.92	6.515	7	1.1	0.981	12	0.166	7.25	6	1.224	5.924	7	1	14.91	9	2.517
45	MFGM	7.06913	Female	HIV exposed	African	0.032	10	10.472	10	1.835	6.597	6	1.156	0.972	9	0.17	7.483	5	1.311	5.707	5	1	13.17	10	2.308
46	BG	5.26215	Female	HIV unexposed	African	0.04	10	8.318	12	1.268	5.983	6	0.912	1.265	7	0.193	6.051	5	0.922	6.562	4	1	10.005	13	1.525
46	BG	7.18138	Female	HIV unexposed	African	0.04	10	8.179	13	1.41	5.838	6	1.007	1.032	8	0.178	6.435	5	1.11	5.799	5	1	11.49	13	1.981
46	PWM	7.18138	Female	HIV unexposed	African	0.04	9	6.956	11	1.744	5.538	6	1.389	1.161	6	0.291	6.062	4	1.52	3.988	6	1	7.924	11	1.987
46	MFGM	7.18138	Female	HIV unexposed	African	0.04	9	11.46	10	1.85	7.226	6	1.166	1.266	8	0.204	7.595	5	1.226	6.196	5	1	14.418	11	2.327
47	BG	7.45517	Male	HIV unexposed	African	0.032	9	6.947	14	1.314	5.452	6	1.032	1.011	8	0.191	5.575	6	1.055	5.285	5	1	8.521	15	1.612
47	BG	9.29227	Male	HIV unexposed	African	0.032	9	8.395	12	1.449	5.825	6	1.005	1.197	7	0.207	6.473	5	1.117	5.795	4	1	10.151	13	1.752
47	PWM	7.45517	Male	HIV unexposed	African	0.032	8	5.569	14	1.578	5.08	7	1.439	1.102	7	0.312	5.745	5	1.627	3.53	7	1	7.659	14	2.17
47	MFGM	7.45517	Male	HIV unexposed	African	0.04	9	9.777	11	2.215	6.051	7	1.371	0.856	10	0.194	6.682	5	1.514	4.413	6	1	11.576	12	2.623
47	MFGM	9.29227	Male	HIV unexposed	African	0.024	10	9.291	12	1.434	8.065	6	1.245	1.15	9	0.177	8.48	5	1.309	6.48	5	1	10.534	13	1.626
48	BG	7.0089	Female	HIV unexposed	African	0.032	8	7.652	14	1.35	5.425	5	0.957	0.978	9	0.172	5.425	5	0.957	5.668	5	1	8.86	17	1.563
48	PWM	7.0089	Female	HIV unexposed	African	0.032	8	4.202	18	1.151	5.219	7	1.43	1.388	7	0.38	5.531	5	1.515	3.65	7	1	6.464	16	1.771
48	MFGM	7.0089	Female	HIV unexposed	African	0.04	8	8.828	14	1.88	6.241	5	1.329	1.043	9	0.222	6.241	5	1.329	4.695	6	1	11.104	15	2.365
49	BG	7.04449	Female	HIV unexposed	African	0.04	8	7.957	14	1.355	5.593	7	0.952	0.995	9	0.169	5.923	6	1.008	5.874	5	1	11.944	14	2.033
49	PWM	7.04449	Female	HIV unexposed	African	0.04	8	6.764	13	2.13	5.23	7	1.647	0.959	8	0.302	5.292	6	1.667	3.175	8	1	8.04	16	2.532
49	MFGM	7.04449	Female	HIV unexposed	African	0.024	12	9.654	11	1.735	6.643	6	1.194	1.082	9	0.194	6.854	5	1.232	5.564	5	1	11.28	12	2.027
50	BG	7.12663	Male	HIV unexposed	African	0.048	7	6.224	16	0.892	6.081	9	0.872	1.213	11	0.174	7.123	5	1.021	6.975	5	1	9.608	13	1.377
50	PWM	7.12663	Male	HIV unexposed	African	0.032	9	5.937	14	1.672	5.398	6	1.52	1.315	6	0.37	5.508	6	1.551	3.551	7	1	6.233	19	1.755
50	MFGM	7.12663	Male	HIV unexposed	African	0.024	13	11.21	10	1.78	7.531	5	1.196	1.096	9	0.174	7.934	5	1.26	6.299	5	1	11.21	10	1.78
51	BG	7.07734	Male	HIV unexposed	African	0.04	7	8.227	16	1.531	6.026	10	1.121	1.208	10	0.225	7.224	6	1.344	5.375	7	1	11.764	15	2.189
51	PWM	7.07734	Male	HIV unexposed	African	0.032	10	7.391	15	1.466	7.608	6	1.509	1.353	7	0.268	7.763	5	1.539	5.043	6	1	9.556	16	1.895
52	BG	7.07734	Male	HIV unexposed	African	0.048	7	9.331	14	1.513	5.927	7	0.961	1.253	8	0.203	6.457	6	1.047	6.167	5	1	12.896	15	2.091
52	PWM	7.07734	Male	HIV unexposed	African	0.04	7	4.101	20	1.16	5.284	7	1.495	1.347	6	0.381	5.85	5	1.655	3.535	7	1	5.998	15	1.697
52	MFGM	7.07734	Male	HIV unexposed	African	0.032	8	10.392	11	1.85	5.84	7	1.04	1.096	9	0.195	6.211	6	1.106	5.616	5	1	11.838	12	2.108
53	BG	7.13484	Female	HIV unexposed	African	0.04	10	7.149	13	1.315	5.32	6	0.978	1.134	7	0.209	6.269	5	1.153	5.438	5	1	9.742	12	1.792
53	PWM	7.13484	Female	HIV unexposed	African	0.04	9	6.367	12	1.698	5.683	6	1.516	1.296	6	0.346	6.274	4	1.673	3.749	6	1	6.859	15	1.829
53	MFGM	7.13484	Female	HIV unexposed	African	0.04	10	9.354	13	1.675	7.132	6	1.277	1.171	8	0.21	7.136	5	1.278	5.586	5	1	12.3	14	2.202
54	BG	7.27721	Male	HIV unexposed	African	0.04	8	7.585	13	1.127	5.574	6	0.828	1.215	7	0.181	5.695	6	0.846	6.729	4	1	10.405	13	1.546
54	MFGM	7.27721	Male	HIV unexposed	African	0.016	13	8.767	10	1.485	6.216	5	1.053	1.198	7	0.203	6.9	4	1.169	5.904	5	1	11.031	10	1.868
55	BG	7.17864	Female	HIV unexposed	African	0.04	8	7.54	14	1.352	5.312	5	0.952	1.018	8	0.182	5.312	5	0.952	5.578	5	1	8.976	16	1.609
55	PWM	7.17864	Female	HIV unexposed	African	0.032	9	6.062	12	1.638	4.864	6	1.315	0.917	8	0.248	5.477	5	1.48	3.7	6	1	8.572	11	2.317
55	MFGM	7.17864	Female	HIV unexposed	African	0.032	9	8.904	12	1.511	6.115	7	1.038	1.057	10	0.179	6.976	6	1.184	5.892	6	1	11.481	13	1.949
56	PWM	7.12936	Male	HIV unexposed	African	0.032	10	8.371	10	1.962	6.037	6	1.415	0.884	9	0.207	6.786	4	1.591	4.265	6	1	10.004	10	2.345
56	MFGM	7.12936	Male	HIV unexposed	African	0.032	10	8.413	11	1.722	6.29	6	1.287	1.005	8	0.206	6.879	5	1.408	4.887	5	1	11.066	11	2.264
57	PWM	7.13484	Male	HIV exposed	African	0.04	8	5.128	21	1.641	5.414	7	1.733	1.211	8	0.388	5.971	6	1.911	3.125	8	1	5.128	21	1.641
57	MFGM	7.13484	Male	HIV exposed	African	0.04	10	10.235	12	1.887	6.754	6	1.246	1.165	9	0.215	6.907	6	1.274	5.423	6	1	12.896	13	2.378
58	MFGM	7.12936	Male	HIV unexposed	African	0.024	10	9.039	12	1.71	6.949	6	1.315	1.359	8	0.257	7.013	6	1.327	5.285	6	1	11.443	13	2.165
59	BG	7.36208	Male	HIV exposed	African	0.032	8	7.601	13	1.439	5.635	8	1.067	1.202	7	0.228	5.851	5	1.108	5.281	5	1	9.773	14	1.851
59	PWM	7.36208	Male	HIV exposed	African	0.032	10	6.765	11	1.603	5.452	6	1.292	0.999	8	0.237	6.194	4	1.468	4.22	5	1	9.881	9	2.341
60	MFGM	7.36208	Male	HIV unexposed	African	0.032	10	9.314	11	1.701	6.421	6	1.173	1.018	8	0.186	6.75	5	1.233	5.475	5	1	10.659	12	1.947
61	BG	7.2553	Female	HIV unexposed	African	0.063	7	6.58	17	1.102	6.19	5	1.037	1.055	9	0.177	6.19	5	1.037	5.969	5	1	9.186	18	1.539
61	PWM	7.2553	Female	HIV unexposed	African	0.04	9	3.99	21	1.258	4.65	7	1.466	1.093	7	0.344	5.151	6	1.624	3.172	7	1	4.857	24	1.531
61	MFGM	7.2553	Female	HIV unexposed	African	0.04	9	8.895	12	1.732	6.59	6	1.283	1.056	8	0.206	6.969	5	1.357	5.136	5	1	10.399	15	2.025
62	BG	7.10198	Female	HIV exposed	African	0.04	9	6.176	16	1.095	5.949	5	1.055	1.016	8	0.18	5.958	5	1.056	5.64	5	1	9.691	15	1.718
62	PWM	7.10198	Female	HIV exposed	African	0.032	8	5.621	16	1.714	5.67	6	1.729	1.263	7	0.385	6.102	5	1.86	3.28	7	1	6.309	18	1.924
62	MFGM	7.10198	Female	HIV exposed	African	0.04	8	10.273	13	1.877	6.426	7	1.174	1.104	9	0.202	6.874	6	1.256	5.473	6	1	15.112	12	2.761
63	BG	7.28542	Female	HIV unexposed	African	0.048	8	6.095	16	1.078	5.918	5	1.046	1.051	8	0.186	5.918	5	1.046	5.655	5	1	8.78	16	1.553
63	PWM	7.28542	Female	HIV unexposed	African	0.032	8	4.462	18	1.317	5.209	7	1.537	1.046	8	0.309	5.704	5	1.683	3.388	7	1	5.524	19	1.63
63	MFGM	7.28542	Female	HIV unexposed	African	0.024	12	9.063	9	1.831	6.642	6	1.342	1.046	8	0.211	6.921	4	1.399	4.949	5	1	11.332	10	2.29
64	PWM	7.20602	Female	HIV unexposed	African	0.032	10	6.052	13	1.777	5.454	6	1.601	1.242	6	0.365	5.793	5	1.701	3.406	6	1	6.235	16	1.831
64	MFGM	7.20602	Female	HIV unexposed	African	0.024	12	8.561	10	1.662	5.672	6	1.101	1.124	8	0.218	6.474	5	1.256	5.153	5	1	10.571	11	2.052
